# Supplementary material for: Selenomethionine Antagonized microRNAs Involved in Apoptosis of Rat Articular Cartilage Induced by T-2 Toxin
Source: Toxins (Basel). 2023 Aug 4;15(8):496. doi: 10.3390/toxins15080496 (PMC10467099; doi:10.3390/toxins15080496)
Supplement: Supplementary file 1 [file toxins-15-00496-s001.zip]

Archive with 1 entries (1 files):
- toxins-2514703-supplementary.pdf
